# Supplementary material for: Dataset showing steel cold rolling process parameters for a 6-high cold rolling mill in Nigeria
Source: Data Brief. 2018 Mar 22;18:891–901. doi: 10.1016/j.dib.2018.03.081 (PMC5996350; doi:10.1016/j.dib.2018.03.081)
Supplement: Supplementary file 2 — Supplementary material [file mmc2.xlsx]

## Sheet: A001
PASS	COIL No	TTEn (mm)	TTEx (mm)	DEn (mm)	DEx (mm)	ATEn (mm)	ATEx (mm)	XTEn (°c)	XTEx (°c)	MSEn (mpm)	MSEx (mpm)	MP (kW)
1	A001	1.8	1.26	0.012	-0.001	1.812	1.259	30.6	31	165	167	1178
1	A001	1.8	1.26	-0.011	0.013	1.789	1.273	30.6	31	31	30.9	1180
2	A001	1.26	0.806	-0.0348	0.004	1.2252	0.81	32	32.1	243	372	1183
2	A001	1.26	0.806	0.004	-0.01	1.264	0.796	32.2	30.4	124	169	1187
3	A001	0.806	0.516	-0.008	0.016	0.798	0.532	30.3	31	322	511	1561				KEY
3	A001	0.806	0.516	0.004	-0.01	0.81	0.506	32.4	31.6	325	508	1760				TTEn (mm)	Target Thickness@ entry (mm)
3	A001	0.806	0.516	-0.009	-0.001	0.797	0.515	32.5	31.6	324	507	1756				TTEx (mm)	Target thickness @Exit (mm)
3	A001	0.806	0.516	-0.001	0.004	0.805	0.52	32.6	31.8	326	510	1754				DEn (mm)	Deviation @entry (mm)
3	A001	0.806	0.516	0.009	-0.002	0.815	0.514	32.4	32.4	331	512	1669				DEx (mm)	Deviation @Exit (mm)
3	A001	0.806	0.516	-0.005	0.005	0.801	0.521	32.3	32.7	328	506	1660				ATEn (mm)	Actual Thickness at entry (mm)
4	A001	0.516	0.333	0.001	-0.001	0.517	0.332	32	32.5	597	384	1556				ATEx (mm)	Actual Thickness at exit (mm)
4	A001	0.516	0.333	0.011	-0.005	0.527	0.328	31.5	32.5	594	379	1557				XTEn (°c)	X-ray Temp at entry °c
4	A001	0.516	0.333	-0.006	-0.002	0.51	0.331	31	32.4	598	382	1559				XTEx (°c)	X-ray Temp at exit °c
4	A001	0.516	0.333	-0.01	-0.008	0.506	0.325	31	32.4	600	380	1554				MSEn (mpm)	Mill Speed @entry side (mpm)
5	A001	0.333	0.211	-0.009	-0.001	0.324	0.21	32.3	32	604	392	1227				MSEx (mpm)	Mill Speed at Exit (mpm)
5	A001	0.333	0.211	0.004	0.005	0.337	0.216	32.4	32	607	382	1217				MP (kW)	Mill power KW
5	A001	0.333	0.211	-0.004	-0.005	0.329	0.206	32.6	32	610	394	1207
5	A001	0.333	0.211	-0.002	-0.001	0.331	0.21	32.7	32	603	391	1213
5	A001	0.333	0.211	-0.008	-0.005	0.325	0.206	32.6	32	607	389	1218
5	A001	0.333	0.211	0.009	-0.004	0.342	0.207	32.5	32	605	390	1219
6	A001	0.211	0.135	0.002	-0.002	0.213	0.133	32.7	30.5	613	391	1015
6	A001	0.211	0.135	-0.002	0.004	0.209	0.139	32.7	30.6	615	387	1010
6	A001	0.211	0.135	0	0.001	0.211	0.136	32.7	30.6	614	390	1011
6	A001	0.211	0.135	-0.001	-0.003	0.21	0.132	32.7	30.6	610	383	1000
6	A001	0.211	0.135	-0.003	0.003	0.208	0.138	30.9	31	611	385	1000
6	A001	0.211	0.135	-0.005	0.003	0.206	0.138	30.9	31	610	393	986
6	A001	0.211	0.135	0.001	0	0.212	0.135	30.9	31.5	617	390	999
6	A001	0.211	0.135	0	0	0.211	0.135	30.9	31	490	316	803

## Sheet: A002
PASS	COIL No	TTEn (mm)	TTEx (mm)	DEn (mm)	DEx (mm)	ATEn (mm)	ATEx (mm)	XTEn (°c)	XTEx (°c)	MSEn (mpm)	MSEx (mpm)	MP (kW)
1	A002	1.8	1.26	-0.021	-0.032	1.779	1.228	31	31.5	220	333	42
1	A002	1.8	1.26	-0.026	0.001	1.774	1.261	31.6	31	217	342	33
2	A002	1.26	0.806	0.006	-0.004	1.266	0.802	33.3	32.7	225	360	1804
2	A002	1.26	0.806	0.009	0.014	1.269	0.82	33.3	32.6	227	359	1798
2	A002	1.26	0.806	0.017	0.011	1.277	0.817	33.1	31	219	350	1632					KEY
2	A002	1.26	0.806	0.006	-0.009	1.266	0.797	33	31	356.8	357.2	1656					TTEn (mm)	Target Thickness@ entry (mm)
2	A002	1.26	0.806	0.014	0.017	1.274	0.823	33	31	241	251.7	1667					TTEx (mm)	Target thickness @Exit (mm)
3	A002	0.806	0.516	-0.001	0.002	0.805	0.518	33	31	497.7	498.4	1782					DEn (mm)	Deviation @entry (mm)
3	A002	0.806	0.516	-0.021	0.006	0.785	0.522	31	32	502.4	501.4	1781					DEx (mm)	Deviation @Exit (mm)
3	A002	0.806	0.516	-0.007	0.009	0.799	0.525	31.3	32	565.5	564.9	1779					ATEn (mm)	Actual Thickness at entry (mm)
3	A002	0.806	0.516	-0.005	0.019	0.801	0.535	31.3	32	329	499	1102					ATEx (mm)	Actual Thickness at exit (mm)
4	A002	0.516	0.33	0.055	-0.01	0.571	0.32	31.7	32	612.8	633.2	1504					XTEn (°c)	X-ray Temp at entry °c
4	A002	0.516	0.33	0.005	0.006	0.521	0.336	31.6	32.5	632.5	633.2	1506					XTEx (°c)	X-ray Temp at exit °c
4	A002	0.516	0.33	-0.013	0.002	0.503	0.332	31.6	32.4	637.6	642	1514					MSEn (mpm)	Mill Speed @entry side (mpm)
4	A002	0.516	0.33	-0.001	-0.001	0.515	0.329	31.6	32.3	643.2	643.7	1521					MSEx (mpm)	Mill Speed at Exit (mpm)
4	A002	0.516	0.33	-0.019	0.001	0.497	0.331	32.7	32	358	558	1518					MP (kW)	Mill power KW
4	A002	0.516	0.33	0.021	0.016	0.537	0.346	32.7	31.9	360	560	1516
5	A002	0.33	0.211	-0.002	0	0.328	0.211	32.7	31.8	390	604	1261
5	A002	0.33	0.211	0.006	-0.003	0.336	0.208	32.2	33.1	384	602	1259
5	A002	0.33	0.211	0.007	0.001	0.337	0.212	32.3	33.1	395	605	1255
5	A002	0.33	0.211	0	0	0.33	0.211	32.4	33.1	389	601	1254
5	A002	0.33	0.211	0.002	0.002	0.332	0.213	32.5	33.1	393	603	1256
5	A002	0.33	0.211	0.008	-0.001	0.338	0.21	32.5	33.1	390	603	1263
6	A002	0.211	0.135	0.005	0.021	0.216	0.156	32.7	33.1	277	381	1091
6	A002	0.211	0.135	-0.002	0.023	0.209	0.158	33	30.5	275	379	1103
6	A002	0.211	0.135	0	0.013	0.211	0.148	33	30.6	271	378	1107
6	A002	0.211	0.135	0.007	0.018	0.218	0.153	33.6	30.7	266	377	1090
6	A002	0.211	0.135	0	0.015	0.211	0.15	33.6	30.7	253	368	1099
6	A002	0.211	0.135	-0.003	0.003	0.208	0.138	33.5	30.8	237	369	1108
6	A002	0.211	0.135	-0.001	-0.003	0.21	0.132	32	32.9	471	660	1100
6	A002	0.211	0.135	0	-0.002	0.211	0.133	32	32.9	431	657	1098
6	A002	0.211	0.135	0.001	0.001	0.212	0.136	32	33	425	669	1108

## Sheet: A003
PASS	COIL No	TTEn (mm)	TTEx (mm)	DEn (mm)	DEx (mm)	ATEn (mm)	ATEx (mm)	XTEn (°c)	XTEx (°c)	MSEn (mpm)	MSEx (mpm)	MP (kW)
1	A003	1.8	1.26	-0.02	-0.007	1.78	1.253	31.2	32	154.9	156	743
1	A003	1.8	1.26	-0.01	0.0152	1.79	1.2752	31.1	31	145.7	145.2	739
1	A003	1.8	1.26	-0.023	0.004	1.777	1.264	31.3	31	145.4	162	741
1	A003	1.8	1.26	-0.017	0.0004	1.783	1.2604	31.4	31	184.2	167	744
1	A003	1.8	1.26	-0.021	-0.02	1.779	1.24	31.1	31	184.1	183	740
1	A003	1.8	1.26	-0.024	-0.007	1.776	1.253	30.6	31	184.1	183	789
1	A003	1.8	1.26	-0.022	0.014	1.778	1.274	30.7	31	184	183	937
1	A003	1.8	1.26	-0.008	-0.009	1.792	1.251	30.2	31	184.1	182	929
2	A003	1.26	0.806	0.006	0.0019	1.266	0.8079	30.6	30.6	222	350	1694
2	A003	1.26	0.806	-0.014	793.894	1.246	794.7	30.6	30.7	217	351	1696
2	A003	1.26	0.806	0.006	0	1.266	0.806	30.6	31.3	231	349	1689
2	A003	1.26	0.806	0.015	-0.012	1.275	0.794	31.6	30	225	351	1700
2	A003	1.26	0.806	-0.017	-0.001	1.243	0.805	31.6	29.1	223	353	1701
2	A003	1.26	0.806	-0.002	-0.005	1.258	0.801	31.6	29	219	352	1704
2	A003	1.26	0.806	0.01	-0.007	1.27	0.799	31.6	28.9	226	349	1711
2	A003	1.26	0.806	-0.014	0.005	1.246	0.811	31.6	29.1	225	351	1690
3	A003	0.806	0.516	0.006	0.005	0.812	0.521	31.1	31.6	313	487	1699
3	A003	0.806	0.516	0.02	-0.002	0.826	0.514	31.7	31.6	315	490	1692
3	A003	0.806	0.516	-0.011	0	0.795	0.516	31.8	31.6	312	493	1699
3	A003	0.806	0.516	-0.002	-0.006	0.804	0.51	31.9	31.6	315	492	1705
3	A003	0.806	0.516	0.02	-0.011	0.826	0.505	31.7	31.6	313	489	1700
3	A003	0.806	0.516	0.013	0.002	0.819	0.518	31.8	31.6	315	490	1700
3	A003	0.806	0.516	-0.002	0.01	0.804	0.526	31.9	31.6	312	492	1689
3	A003	0.806	0.516	0.019	0	0.825	0.516	31.8	31.5	315	488	1688
3	A003	0.806	0.516	0.021	0.008	0.827	0.524	32	31.7	313	489	1701
3	A003	0.806	0.516	-0.002	-0.007	0.804	0.509	31.9	31	310	440	1692
3	A003	0.806	0.516	0.01	-0.015	0.816	0.501	29.9	31	309	400	1524
3	A003	0.806	0.516	-0.007	-0.013	0.799	0.503	29	31	220	350	1100
3	A003	0.806	0.516	-0.013	-0.015	0.793	0.501	28.9	31	192	220	600
3	A003	0.806	0.516	0.001	-0.005	0.807	0.511	29	31	94	155	410
3	A003	0.806	0.516	0.002	-0.001	0.808	0.515	29.4	31	34	60	110
4	A003	0.516	0.33	-0.005	0.01	0.511	0.34	31.6	30.3	329	534	1563
4	A003	0.516	0.33	0.006	0.009	0.522	0.339	31.6	29.7	340	550	1537
4	A003	0.516	0.33	-0.008	-0.005	0.508	0.325	31.6	29.5	356	555	1508
4	A003	0.516	0.33	0.007	-0.01	0.523	0.32	31.6	29.3	377	593	1542
4	A003	0.516	0.33	0.011	0	0.527	0.33	31.6	29	383	599	1543
4	A003	0.516	0.33	-0.015	-0.007	0.501	0.323	31.6	29.2	386	596	1549
4	A003	0.516	0.33	0.005	0.001	0.521	0.331	31.7	29	379	596	1553
4	A003	0.516	0.33	-0.002	0.009	0.514	0.339	31.6	29	380	594	1548
4	A003	0.516	0.33	0.008	0.005	0.524	0.335	31.6	31.7	381	596	1555
4	A003	0.516	0.33	0.003	0.008	0.519	0.338	31.6	31.8	378	600.1	1552
4	A003	0.516	0.33	0	0	0.516	0.33	30.9	31.1	261	364	879
4	A003	0.516	0.33	-0.008	-0.003	0.508	0.327	31	30.5	130	190	811
5	A003	0.33	0.211	-0.006	-0.002	0.324	0.209	29.4	29.9	278	431	703
5	A003	0.33	0.211	0	0	0.33	0.211	29.1	29.9	312	485	982
5	A003	0.33	0.211	-0.005	0	0.325	0.211	29	29.9	362	567	1149
5	A003	0.33	0.211	0.004	0.002	0.334	0.213	29.2	29.9	413	632	1268
5	A003	0.33	0.211	-0.006	0	0.324	0.211	29.6	29.9	411	643	1266
5	A003	0.33	0.211	0.001	0.005	0.331	0.216	29.7	29.9	406	631	1272
5	A003	0.33	0.211	-0.003	0	0.327	0.211	308	29.9	411	634	1269
5	A003	0.33	0.211	0.001	-0.002	0.331	0.209	31.1	29.9	407	640	1273
5	A003	0.33	0.211	0	0	0.33	0.211	31.3	29.8	409	642	1270
5	A003	0.33	0.211	0.011	-0.002	0.341	0.209	28.8	31	408	638	1275
5	A003	0.33	0.211	-0.008	0.002	0.322	0.213	29.5	31	413	636	1266
6	A003	0.211	0.135	0.004	-0.015	0.215	0.12	30.5	29.8	226	325	542
6	A003	0.211	0.135	0.005	-0.005	0.216	0.13	30.4	31.1	211	349	600
6	A003	0.211	0.135	-0.005	0.004	0.206	0.139	30.2	30.6	237	369	618
6	A003	0.211	0.135	0	-0.001	0.211	0.134	30.2	30.3	362	568	950
6	A003	0.211	0.135	-0.003	0	0.208	0.135	30.2	30	386	607	992
6	A003	0.211	0.135	0.002	-0.003	0.213	0.132	30.2	28.9	391	620	996
6	A003	0.211	0.135	-0.002	0.002	0.209	0.137	30.2	29	395	623	1003
6	A003	0.211	0.135	0	-0.003	0.211	0.132	31.2	30.5	384	616	998
6	A003	0.211	0.135	-0.002	-0.002	0.209	0.133	31.3	30.6	400	615	1005
6	A003	0.211	0.135	0.003	0	0.214	0.135	31.5	30.6	403	624	1013
6	A003	0.211	0.135	-0.001	0.004	0.21	0.139	31	30.6	389	616	996
6	A003	0.211	0.135	0.002	-0.002	0.213	0.133	31	31	418	661	1062
6	A003	0.211	0.135	-0.002	0.005	0.209	0.14	31	31.2	413	653	1057
6	A003	0.211	0.135	0	0	0.211	0.135	31	31.3	423	656	1054
6	A003	0.211	0.135	-0.001	0.001	0.21	0.136	31	31.8	416	660	1062
6	A003	0.211	0.135	0	-0.003	0.211	0.132	31	31.9	416	659	1059
6	A003	0.211	0.135	0.002	0	0.213	0.135	31	32	426	660	1049
6	A003	0.211	0.135	0	0.001	0.211	0.136	31	31.5	419	663	1056
6	A003	0.211	0.135	0.001	-0.002	0.212	0.133	31	31.3	412	662	1077
6	A003	0.211	0.135	0.002	0.001	0.213	0.136	31	31.1	431	661	1071
6	A003	0.211	0.135	-0.001	-0.003	0.21	0.132	31	30.9	415	666	1058
6	A003	0.211	0.135	-0.002	0.002	0.209	0.137	31	29.5	422	658	1063
6	A003	0.211	0.135	0	-0.001	0.211	0.134	30.6	32	426	665	1058
6	A003	0.211	0.135	0.001	0	0.212	0.135	30.6	32.1	303	465	844
6	A003	0.211	0.135	-0.003	-0.002	0.208	0.133	30.6	31.9	289	460	766
6	A003	0.211	0.135	-0.001	0.003	0.21	0.138	30.6	31.6	288	459	760
6	A003	0.211	0.135	0.004	0.005	0.215	0.14	30.6	31.4	292	457	765
6	A003	0.211	0.135	0	-0.002	0.211	0.133	30.6	31.2	289	460	783
6	A003	0.211	0.135	-0.002	0	0.209	0.135	30.6	30.9	291	456	656
6	A003	0.211	0.135	0.005	0.01	0.216	0.145	30.6	30.6	29.7	454	643

## Sheet: A004
PASS	COIL No	TTEn (mm)	TTEx (mm)	DEn (mm)	DEx (mm)	ATEn (mm)	ATEx (mm)	XTEn (°c)	XTEx (°c)	MSEn (mpm)	MSEx (mpm)	MP (kW)
1	A004	1.8	1.26	-0.034	0.005	1.766	1.265	31.3	31.2	253.1	251	1178
1	A004	1.8	1.26	-0.026	-0.008	1.774	1.252	31.2	31.2	253.5	254	1180
1	A004	1.8	1.26	-0.018	0.007	1.782	1.267	31.6	31.2	220.1	250	1183
1	A004	1.8	1.26	-0.027	-0.009	1.773	1.251	31.7	31.2	219.3	243	1167
1	A004	1.8	1.26	-0.024	0.016	1.776	1.276	31.8	31.2	253.6	241	1196
1	A004	1.8	1.26	0	-0.019	1.8	1.241	31.9	31.2	253.5	251	1145
1	A004	1.8	1.26	-0.019	0.012	1.781	1.272	31.8	31	212	199	1143
1	A004	1.8	1.26	-0.016	-0.007	1.784	1.253	30.6	31	199.8	187	1198				KEY
1	A004	1.8	1.26	-0.017	-0.014	1.783	1.246	30.5	31	199.8	187	1130				TTEn (mm)	Target Thickness@ entry (mm)
1	A004	1.8	1.26	-0.011	-0.021	1.789	1.239	30.1	31	196.4	189	1101				TTEx (mm)	Target thickness @Exit (mm)
1	A004	1.8	1.26	-0.018	0.01	1.782	1.27	29.9	31	82.3	131	1001				DEn (mm)	Deviation @entry (mm)
1	A004	1.8	1.26	0.013	-0.002	1.813	1.258	29.1	30.5	31	30.9	943				DEx (mm)	Deviation @Exit (mm)
1	A004	1.8	1.26	0.011	0.007	1.811	1.267	29.1	30.4	30.9	30.7	899				ATEn (mm)	Actual Thickness at entry (mm)
2	A004	1.26	0.806	0.01	-0.005	1.27	0.801	31.6	30.6	226	361	1719				ATEx (mm)	Actual Thickness at exit (mm)
2	A004	1.26	0.806	-0.001	-0.002	1.259	0.804	31.6	30.5	230	360	1717				XTEn (°c)	X-ray Temp at entry °c
2	A004	1.26	0.806	0.022	0.002	1.282	0.808	31.6	30.5	233	359	1725				XTEx (°c)	X-ray Temp at exit °c
2	A004	1.26	0.806	0.014	-0.001	1.274	0.805	31.6	29.9	228	362	1722				MSEn (mpm)	Mill Speed @entry side (mpm)
2	A004	1.26	0.806	-0.008	0.003	1.252	0.809	31.6	29.5	224	360	1720				MSEx (mpm)	Mill Speed at Exit (mpm)
2	A004	1.26	0.806	-0.012	-0.007	1.248	0.799	31.6	28.9	228	359	1718				MP (kW)	Mill power KW
2	A004	1.26	0.806	0.003	-0.013	1.263	0.793	31.6	28.8	230	358	1711
2	A004	1.26	0.806	-0.008	-0.005	1.252	0.801	31.6	29	228	361	1700
2	A004	1.26	0.806	-0.009	-0.005	1.251	0.801	31.6	29.2	226	363	1705
3	A004	0.806	0.516	-0.005	0	0.801	0.516	31.5	31	318	491	1697
3	A004	0.806	0.516	-0.021	-0.018	0.785	0.498	31.6	31	315	490	1694
3	A004	0.806	0.516	0.014	0	0.82	0.516	31.1	31	318	489	1690
3	A004	0.806	0.516	-0.006	0.007	0.8	0.523	31	31	314	495	1684
3	A004	0.806	0.516	0.024	-0.004	0.83	0.512	29.3	31	309	496	1687
3	A004	0.806	0.516	0.016	0.004	0.822	0.52	29	31	317	488	1695
3	A004	0.806	0.516	0.013	0.008	0.819	0.524	28.9	31	314	490	1694
3	A004	0.806	0.516	-0.01	0.007	0.796	0.523	28.8	31	312	497	1698
3	A004	0.806	0.516	-0.006	-0.011	0.8	0.505	28.8	31	316	492	1695
3	A004	0.806	0.516	0.007	-0.006	0.813	0.51	29.5	31	313	490	1700
4	A004	0.516	0.33	-0.003	0.012	0.513	0.342	31.3	29.3	282	440	1173
4	A004	0.516	0.33	0	-0.001	0.516	0.329	31.6	29.1	286	442	1171
4	A004	0.516	0.33	-0.01	0.001	0.506	0.331	31.6	28.9	329	510	1178
4	A004	0.516	0.33	-0.005	0.004	0.511	0.334	31.6	38.9	324	513	1302
4	A004	0.516	0.33	-0.002	-0.004	0.514	0.326	31.6	29.5	328	511	1208
4	A004	0.516	0.33	0.008	0.002	0.524	0.332	31.6	29.7	390	606	1576
4	A004	0.516	0.33	0.001	0	0.517	0.33	31.6	29.9	387	603	1571
4	A004	0.516	0.33	-0.005	-0.002	0.511	0.328	31.6	30.1	390	603	1560
4	A004	0.516	0.33	-0.003	-0.001	0.513	0.329	31.6	30.4	384	604	1556
4	A004	0.516	0.33	-0.009	-0.003	0.507	0.327	31.6	30.6	389	602	1571
4	A004	0.516	0.33	0.001	0.008	0.517	0.338	31.6	30.8	391	603	1569
4	A004	0.516	0.33	-0.002	0.003	0.514	0.333	31.5	30.9	385	604	1556
4	A004	0.516	0.33	0.002	0.004	0.518	0.334	31.6	31.9	390	606	1554
4	A004	0.516	0.33	0.014	-0.003	0.53	0.327	31.6	309	291	420	1019
5	A004	0.33	0.211	-0.003	0	0.327	0.211	29.7	31	332	424	1151
5	A004	0.33	0.211	-0.001	-0.003	0.329	0.208	29.5	31	338	490	1219
5	A004	0.33	0.211	-0.004	0.001	0.326	0.212	29.4	31	380	405	1239
5	A004	0.33	0.211	0.005	-0.005	0.335	0.206	29.2	31.1	403	626	1253
5	A004	0.33	0.211	0.009	-0.002	0.339	0.209	30	30.7	400	627	1253
5	A004	0.33	0.211	0.006	0	0.336	0.211	30.2	30.7	410	631	1256
5	A004	0.33	0.211	0	-0.185	0.33	0.026	32.1	31.6	406	624	1250
5	A004	0.33	0.211	0.006	0.002	0.336	0.213	32.1	31.6	405	627	1252
5	A004	0.33	0.211	0.011	0.004	0.341	0.215	30.6	31.6	408	623	1251
5	A004	0.33	0.211	0.003	0	0.333	0.211	30.2	31.8	400	631	1250
5	A004	0.33	0.211	0.007	-0.002	0.337	0.209	28.9	31.8	318	499	1016
6	A004	0.211	0.135	0	0.009	0.211	0.144	30.7	28.9	200	321	621
6	A004	0.211	0.135	0.004	0.005	0.215	0.14	30.6	29.2	224	362	618
6	A004	0.211	0.135	0.003	0.022	0.214	0.157	30.5	29.5	227	359	610
6	A004	0.211	0.135	-0.002	0.001	0.209	0.136	30.5	31.3	254	396	648
6	A004	0.211	0.135	0.001	-0.004	0.212	0.131	30.4	31.5	266	411	684
6	A004	0.211	0.135	0.006	0.001	0.217	0.136	30.3	31.7	293	463	733
6	A004	0.211	0.135	0.003	0.003	0.214	0.138	30.1	31.8	374	593	810
6	A004	0.211	0.135	-0.006	0.002	0.205	0.137	29.9	32	378	598	818
6	A004	0.211	0.135	0.002	-0.001	0.213	0.134	30	32	377	597	967
6	A004	0.211	0.135	0	0.002	0.211	0.137	30.1	31.9	370	596	969
6	A004	0.211	0.135	-0.004	-0.002	0.207	0.133	29.9	31.6	374	600	969
6	A004	0.211	0.135	0.002	-0.002	0.213	0.133	29.9	30	382	601	952
6	A004	0.211	0.135	0.001	0.005	0.212	0.14	29.9	29.6	375	598	966
6	A004	0.211	0.135	0	0	0.211	0.135	31.6	29.3	373	600	975
6	A004	0.211	0.135	-0.004	0.002	0.207	0.137	31.6	30.5	393	620	950
6	A004	0.211	0.135	0.002	-0.001	0.213	0.134	31.6	30.6	387	614	1011
6	A004	0.211	0.135	-0.002	0	0.209	0.135	31.6	30.8	388	616	999
6	A004	0.211	0.135	-0.006	-0.002	0.205	0.133	31.6	32.1	391	613	985
6	A004	0.211	0.135	-0.001	0.004	0.21	0.139	31.6	30.8	401	608	977

## Sheet: A005
PASS	COIL No	TTEn (mm)	TTEx (mm)	DEn (mm)	DEx (mm)	ATEn (mm)	ATEx (mm)	XTEn (°c)	XTEx (°c)	MSEn (mpm)	MSEx (mpm)	MP (kW)
1	A005	1.8	1.26	-0.004	-0.013	1.796	1.247	31	29.9	92	167	218
1	A005	1.8	1.26	-0.011	-0.019	1.789	1.241	29.2	29.9	86	168	400
1	A005	1.8	1.26	-0.013	-0.017	1.787	1.243	31	29.9	84	114	689
1	A005	1.8	1.26	-0.007	0.017	1.793	1.277	31.9	29.2	72	113	809
1	A005	1.8	1.26	-0.006	0.021	1.794	1.281	31.6	29.9	68	86	405
1	A005	1.8	1.26	-0.002	0.005	1.798	1.265	31.9	29.9	71	84	310
1	A005	1.8	1.26	-0.013	-0.008	1.787	1.252	31.9	29.9	60	92	350				KEY
1	A005	1.8	1.26	-0.052	-0.014	1.748	1.246	31.1	29.7	48	168	400				TTEn (mm)	Target Thickness@ entry (mm)
1	A005	1.8	1.26	-0.013	-0.017	1.787	1.243	31	29.9	84	114	689				TTEx (mm)	Target thickness @Exit (mm)
1	A005	1.8	1.26	-0.007	0.017	1.793	1.277	31.9	29.2	72	113	809				DEn (mm)	Deviation @entry (mm)
1	A005	1.8	1.26	-0.004	0.021	1.796	1.281	31.6	29.9	68	86	405				DEx (mm)	Deviation @Exit (mm)
1	A005	1.8	1.26	-0.002	0.005	1.798	1.265	31.9	29.9	71	84	310				ATEn (mm)	Actual Thickness at entry (mm)
1	A005	1.8	1.26	-0.013	-0.008	1.787	1.252	31.9	29.9	60	92	350				ATEx (mm)	Actual Thickness at exit (mm)
1	A005	1.8	1.26	-0.054	-0.014	1.746	1.246	31	29.7	48	86	180				XTEn (°c)	X-ray Temp at entry °c
1	A005	1.8	1.26	-0.024	0.023	1.776	1.283	29.1	31.1	34.1	55	413				XTEx (°c)	X-ray Temp at exit °c
1	A005	1.8	1.26	-0.027	0.011	1.773	1.271	29.2	31.6	33.9	57	410				MSEn (mpm)	Mill Speed @entry side (mpm)
1	A005	1.8	1.26	-0.009	-0.01	1.791	1.25	29.1	31.6	122.1	192	1135				MSEx (mpm)	Mill Speed at Exit (mpm)
1	A005	1.8	1.26	-0.024	0.007	1.776	1.267	28.9	31.6	81.4	207	1116				MP (kW)	Mill power KW
2	A005	1.26	0.806	0.009	-0.003	1.269	0.803	30.8	28.9	197	301	1463
2	A005	1.26	0.806	0.013	0.009	1.273	0.815	30.8	29.1	198	304	1471
2	A005	1.26	0.806	-0.003	0.016	1.257	0.822	30.7	29.2	200	302	1467
2	A005	1.26	0.806	0.011	-0.005	1.271	0.801	30.9	29.7	198	299	1492
2	A005	1.26	0.806	0.003	-0.013	1.263	0.793	30.9	29.9	185	301	1495
2	A005	1.26	0.806	0.011	0.01	1.271	0.816	30.9	31.1	192	310	1493
3	A005	0.806	0.516	0.006	0.009	0.812	0.525	31.9	30.6	308	489	1772
3	A005	0.806	0.516	-0.015	0	0.791	0.516	31.9	30.6	311	488	1699
3	A005	0.806	0.516	0.02	0.012	0.826	0.528	32	30.6	313	483	1694
3	A005	0.806	0.516	0.028	0.017	0.834	0.533	28.9	30.7	319	489	1598
3	A005	0.806	0.516	0.09	0.036	0.896	0.552	29.1	30.7	220	330	1128
3	A005	0.806	0.516	0.01	-0.003	0.816	0.513	30.2	31.7	124	209	798
4	A005	0.516	0.33	0	0.066	0.516	0.396	31	31.7	385	592	890
4	A005	0.516	0.33	-0.008	0	0.508	0.33	31	31.3	264	409	1001
4	A005	0.516	0.33	0.011	0.006	0.527	0.336	31	31.2	301	453	1111
4	A005	0.516	0.33	-0.002	-0.011	0.514	0.319	31	30.6	344	497	1135
4	A005	0.516	0.33	-0.009	0.001	0.507	0.331	31	29	382	592	1131
4	A005	0.516	0.33	0.005	0.01	0.521	0.34	31	28.8	378	593	1175
4	A005	0.516	0.33	-0.027	-0.005	0.489	0.325	31	27.8	386	596	1142
4	A005	0.516	0.33	0.011	0.001	0.527	0.331	31.2	28.9	263	407	1115
4	A005	0.516	0.33	-0.008	-0.002	0.508	0.328	31.4	29.1	262	409	1142
4	A005	0.516	0.33	0.004	0.004	0.52	0.334	30.8	29.9	191	256	572
5	A005	0.33	0.211	0.002	0.006	0.332	0.217	29.7	29.9	350	545	1125
5	A005	0.33	0.211	-0.012	0.001	0.318	0.212	29.4	29.9	349	543	1120
5	A005	0.33	0.211	0.006	-0.002	0.336	0.209	29.2	29.8	346	543	1122
5	A005	0.33	0.211	0.001	-0.006	0.331	0.205	28.9	29.9	352	541	1112
5	A005	0.33	0.211	-0.006	0.005	0.324	0.216	29	29.9	368	546	1106
5	A005	0.33	0.211	0	-0.002	0.33	0.209	29.5	29.9	345	539	1110
5	A005	0.33	0.211	-0.003	0.005	0.327	0.216	31.2	31.6	351	546	1121
5	A005	0.33	0.211	0.009	0	0.339	0.211	30.9	31.6	344	539	1110
5	A005	0.33	0.211	0	0.002	0.33	0.213	30.5	31.6	352	540	1123
5	A005	0.33	0.211	0.007	0	0.337	0.211	28.9	31.6	350	537	1124
5	A005	0.33	0.211	0.003	0.001	0.333	0.212	28.7	31.5	228	350	760
5	A005	0.33	0.211	-0.004	0.005	0.326	0.216	28.9	31.7	225	350	752
5	A005	0.33	0.211	-0.003	-0.001	0.327	0.21	31	31.5	230	357	504
5	A005	0.33	0.211	0.001	0.002	0.331	0.213	31.1	31.3	237	354	409
5	A005	0.33	0.211	0.002	0.004	0.332	0.215	31.3	31.3	255	358	468
5	A005	0.33	0.211	0	0.008	0.33	0.219	31	31.5	194	224	493
6	A005	0.211	0.135	0.004	0.001	0.215	0.136	31	31	240	357	541
6	A005	0.211	0.135	0	0.002	0.211	0.137	31	31.3	235	361	553
6	A005	0.211	0.135	-0.008	-0.001	0.203	0.134	31	32.1	254	378	597
6	A005	0.211	0.135	-0.006	0.002	0.205	0.137	31	32.1	269	418	749
6	A005	0.211	0.135	0.001	-0.001	0.212	0.134	31	32	267	426	717
6	A005	0.211	0.135	-0.001	0.001	0.21	0.136	31	31.9	272	429	743
6	A005	0.211	0.135	-0.004	-0.003	0.207	0.132	31	30.4	289	455	778
6	A005	0.211	0.135	0.002	-0.002	0.213	0.133	31	30.1	300	483	798
6	A005	0.211	0.135	-0.004	-0.001	0.207	0.134	31	29.7	303	476	832
6	A005	0.211	0.135	0.007	-0.003	0.218	0.132	30.6	32	343	559	871
6	A005	0.211	0.135	-0.001	0.004	0.21	0.139	30.6	32	351	555	890
6	A005	0.211	0.135	0.001	-0.004	0.212	0.131	30.6	32.1	356	563	914
6	A005	0.211	0.135	0.005	-0.005	0.216	0.13	30.6	30.5	347	555	916
6	A005	0.211	0.135	-0.001	-0.002	0.21	0.133	30.5	30.1	354	563	934
6	A005	0.211	0.135	0.004	-0.002	0.215	0.133	30.4	30	253	420	761
6	A005	0.211	0.135	0.003	0.011	0.214	0.146	31.1	31.3	232	330	521
6	A005	0.211	0.135	-0.001	0.01	0.21	0.145	31.2	30.9	230	327	522
6	A005	0.211	0.135	0.004	0.017	0.215	0.152	31.2	30.6	235	329	519
6	A005	0.211	0.135	0.002	0.015	0.213	0.15	31.2	30.2	239	330	516
6	A005	0.211	0.135	-0.002	0.022	0.209	0.157	31.2	30.1	240	328	525

## Sheet: A006
PASS	COIL No	TTEn (mm)	TTEx (mm)	DEn (mm)	DEx (mm)	ATEn (mm)	ATEx (mm)	XTEn (°c)	XTEx (°c)	MSEn (mpm)	MSEx (mpm)	MP (kW)
1	A006	1.8	1.26	-0.018	0.012	1.782	1.272	30.4	30.4	256	256	1389
1	A006	1.8	1.26	-0.015	0.014	1.785	1.274	30.5	30.5	256.7	257	1394
1	A006	1.8	1.26	-0.019	0.008	1.781	1.268	30.8	30.5	256	254	1412
1	A006	1.8	1.26	-0.01	0.015	1.79	1.275	31.8	30.6	256.7	255	1415
1	A006	1.8	1.26	-0.016	-0.007	1.784	1.253	31.6	30.6	256.8	257	1409
1	A006	1.8	1.26	-0.009	0.01	1.791	1.27	31.9	30.6	256	257	1414
1	A006	1.8	1.26	-0.013	0.011	1.787	1.271	31.6	30.6	256	253	1427
1	A006	1.8	1.26	-0.011	0.006	1.789	1.266	31.6	30.6	256.4	257	1480				KEY
1	A006	1.8	1.26	-0.001	0.006	1.799	1.266	31.7	30.6	256.4	258	1471				TTEn (mm)	Target Thickness@ entry (mm)
1	A006	1.8	1.26	0.001	-0.014	1.801	1.246	31.9	30.6	256.4	255	1435				TTEx (mm)	Target thickness @Exit (mm)
1	A006	1.8	1.26	-0.011	-0.001	1.789	1.259	31.9	30.6	256.4	257	1442				DEn (mm)	Deviation @entry (mm)
2	A006	1.26	0.806	0.009	-0.009	1.269	0.797	31.2	28.9	84	148	222				DEx (mm)	Deviation @Exit (mm)
2	A006	1.26	0.806	-0.001	0	1.259	0.806	31.1	28.7	115	191	997				ATEn (mm)	Actual Thickness at entry (mm)
2	A006	1.26	0.806	-0.005	0.015	1.255	0.821	31	28.9	148	269	1276				ATEx (mm)	Actual Thickness at exit (mm)
2	A006	1.26	0.806	-0.004	-0.001	1.256	0.805	30.6	28.9	178	303	1449				XTEn (°c)	X-ray Temp at entry °c
2	A006	1.26	0.806	-0.01	-0.018	1.25	0.788	28.8	28.9	217	348	1668				XTEx (°c)	X-ray Temp at exit °c
2	A006	1.26	0.806	-0.022	0.001	1.238	0.807	28.7	28.9	219	350	1672				MSEn (mpm)	Mill Speed @entry side (mpm)
2	A006	1.26	0.806	-0.009	0.016	1.251	0.822	28.7	28.9	221	353	1680				MSEx (mpm)	Mill Speed at Exit (mpm)
2	A006	1.26	0.806	0.013	-0.006	1.273	0.8	29.5	29.1	225	349	1696				MP (kW)	Mill power KW
2	A006	1.26	0.806	0.015	0.006	1.275	0.812	29.5	29.7	218	352	1695
2	A006	1.26	0.806	-0.014	-0.009	1.246	0.797	29.5	29.7	227	354	1697
2	A006	1.26	0.806	-0.018	0.012	1.242	0.818	29.5	29.8	232	356	1690
2	A006	1.26	0.806	-0.04	0.032	1.22	0.838	29	30.6	315	487	1699
3	A006	0.806	0.516	-0.006	-0.011	0.8	0.505	29	30.6	317	490	1701
3	A006	0.806	0.516	0.01	0.006	0.816	0.522	29	30.6	311	492	1697
3	A006	0.806	0.516	-0.001	-0.004	0.805	0.512	30.4	30.6	308	487	1705
3	A006	0.806	0.516	0.014	0.001	0.82	0.517	30.4	30.6	312	493	1703
3	A006	0.806	0.516	0	-0.004	0.806	0.512	30.8	30.6	316	491	1701
3	A006	0.806	0.516	-0.006	-0.008	0.8	0.508	31.9	30.6	313	486	1703
3	A006	0.806	0.516	0.007	0.003	0.813	0.519	31.9	30	315	490	1702
3	A006	0.806	0.516	0.015	0.003	0.821	0.519	32	30.6	324	492	1716
3	A006	0.806	0.516	-0.007	0.009	0.799	0.525	31.4	30.6	313	489	1715
3	A006	0.806	0.516	0.018	-0.01	0.824	0.506	31.4	30.7	310	488	1713
3	A006	0.806	0.516	0.01	0.008	0.816	0.524	31.6	30.6	314	492	1694
3	A006	0.806	0.516	-0.01	-0.011	0.796	0.505	31.9	30.5	312	487	1690
3	A006	0.806	0.516	-0.019	-0.005	0.787	0.511	32.1	30.5	294	388	1594
3	A006	0.806	0.516	-0.015	-0.006	0.791	0.51	32.1	30.4	222	378	1434
4	A006	0.516	0.33	-0.006	0.014	0.51	0.344	31.2	30.6	226	400	943
4	A006	0.516	0.33	0.007	-0.019	0.523	0.311	31.4	30.6	274	451	947
4	A006	0.516	0.33	-0.005	0	0.511	0.33	31.5	30.6	277	457	954
4	A006	0.516	0.33	0.013	0.007	0.529	0.337	31.5	30.6	382	600	1527
4	A006	0.516	0.33	0.005	0.001	0.521	0.331	31.5	30.7	384	596	1573
4	A006	0.516	0.33	0.003	0	0.519	0.33	31.5	30.6	387	602	1342
4	A006	0.516	0.33	-0.006	0.017	0.51	0.347	31.5	30.6	384	597	1448
4	A006	0.516	0.33	-0.005	0.002	0.511	0.332	31.5	30.6	382	595	1510
4	A006	0.516	0.33	-0.005	0.048	0.511	0.378	31.5	30.6	379	598	1565
4	A006	0.516	0.33	-0.003	0.002	0.513	0.332	31.5	30.6	382	586	1575
4	A006	0.516	0.33	0.001	0.009	0.517	0.339	31.5	29.1	272	459	1086
4	A006	0.516	0.33	-0.01	-0.011	0.506	0.319	31.5	28.9	326	513	1362
4	A006	0.516	0.33	-0.002	0.001	0.514	0.331	31.5	28.8	386	603	1361
4	A006	0.516	0.33	-0.015	0.002	0.501	0.332	31.5	28.8	389	608	1581
4	A006	0.516	0.33	-0.018	0.004	0.498	0.334	31.5	30.1	388	606	1582
4	A006	0.516	0.33	-0.004	-0.001	0.512	0.329	31.5	30.3	387	591	1518
4	A006	0.516	0.33	-0.011	0.002	0.505	0.332	31.5	30.8	385	605	1587
4	A006	0.516	0.33	0.001	0	0.517	0.33	31.5	31	387	607	1589
4	A006	0.516	0.33	0.008	0.003	0.524	0.333	31.5	31.9	398	606	1592
5	A006	0.33	0.211	-0.005	0.005	0.325	0.216	30.2	30.6	222	345	648
5	A006	0.33	0.211	0.003	0.004	0.333	0.215	30.3	30.6	225	350	719
5	A006	0.33	0.211	0.01	-0.003	0.34	0.208	30.6	30.6	233	349	840
5	A006	0.33	0.211	-0.004	0.004	0.326	0.215	30.8	30.8	218	347	847
5	A006	0.33	0.211	0	0.003	0.33	0.214	30.9	30.6	241	380	987
5	A006	0.33	0.211	-0.001	0.006	0.329	0.217	31.6	30.6	244	390	1024
5	A006	0.33	0.211	-0.002	-0.003	0.328	0.208	31.5	30.6	323	510	1106
5	A006	0.33	0.211	0.003	-0.002	0.333	0.209	31.8	30.6	332	508	1060
5	A006	0.33	0.211	0.001	-0.001	0.331	0.21	31.8	30.6	334	516	1061
5	A006	0.33	0.211	0.003	-0.002	0.333	0.209	31.9	30.7	328	508	1054
5	A006	0.33	0.211	0.005	-0.004	0.335	0.207	32	30.6	331	510	1050
5	A006	0.33	0.211	0.009	0.001	0.339	0.212	32.2	30.6	326	515	1053
5	A006	0.33	0.211	-0.01	-0.001	0.32	0.21	30.9	30.4	331	512	1050
5	A006	0.33	0.211	0.005	-0.001	0.335	0.21	30.6	30.4	330	512	1054
5	A006	0.33	0.211	0.011	0	0.341	0.211	30.9	30.6	228	313	758
5	A006	0.33	0.211	-0.008	0.002	0.322	0.213	30.9	30.6	196	368	670
6	A006	0.211	0.135	0.004	0.001	0.215	0.136	31.6	29.2	246	377	621
6	A006	0.211	0.135	0.001	0.009	0.212	0.144	31.6	29	248	379	627
6	A006	0.211	0.135	0.003	0.003	0.214	0.138	31.6	28.9	249	380	642
6	A006	0.211	0.135	0	0.004	0.211	0.139	31.6	29.2	260	411	699
6	A006	0.211	0.135	0.003	-0.002	0.214	0.133	31.6	29.3	279	448	702
6	A006	0.211	0.135	0.002	-0.003	0.213	0.132	31.6	29.4	289	463	717
6	A006	0.211	0.135	-0.002	-0.007	0.209	0.128	31.6	30.4	316	489	1003
6	A006	0.211	0.135	-0.006	-0.001	0.205	0.134	31.6	30.6	389	623	1007
6	A006	0.211	0.135	0.001	-0.003	0.212	0.132	31.6	30.8	391	623	1004
6	A006	0.211	0.135	0.005	-0.001	0.216	0.134	31.6	31	396	627	1013
6	A006	0.211	0.135	0	0	0.211	0.135	31.6	31.1	391	624	1015
6	A006	0.211	0.135	0.001	-0.002	0.212	0.133	31.6	29.8	341	542	891
6	A006	0.211	0.135	-0.003	-0.003	0.208	0.132	31.6	30.1	334	537	902
6	A006	0.211	0.135	0.001	0.002	0.212	0.137	31.6	30.3	345	545	908
6	A006	0.211	0.135	0.003	0.001	0.214	0.136	31.6	30.5	350	544	893
6	A006	0.211	0.135	-0.001	0.002	0.21	0.137	31.6	31.6	338	534	900
6	A006	0.211	0.135	-0.004	0	0.207	0.135	31.4	31.8	337	542	904
6	A006	0.211	0.135	0.003	-0.002	0.214	0.133	31.1	32	339	541	894
6	A006	0.211	0.135	0.001	-0.002	0.212	0.133	31	31	342	439	910
